# Supplementary material for: Overlap at the molecular and immunohistochemical levels between angioimmunoblastic T-cell lymphoma and a subgroup of peripheral T-cell lymphomas without specific morphological features
Source: Oncotarget. 2018 Mar 1;9(22):16124–33. doi: 10.18632/oncotarget.24592 (PMC5882322; doi:10.18632/oncotarget.24592)
Supplement: Supplementary file 2 [file oncotarget-09-16124-s002.xls]

## Sheet: Supplementary Table 3
Supplementary Table S3. Mutational repertoire found in the present series of n-PTCL cases.
Patient	Diagnostic	Pathway	Gene	Locus	Amino acid change	DNA change	Coverage	Mutant allele frequency (%)	Mutation type	Effect
1	PTCL-NOS	PI3K	LPL	chr8:19822860	UTR 3´		1331	36		UTR 3´
		JAK/STAT	JAK1	chr1:65305426	p.Thr901Arg	c.2702C>G	1369	27	missense	Probably damaging
2	PTCL-NOS	EPIGENETIC	TET2	chr4:106182980	p.Leu1340Arg	c.4019T>G	1741	17	missense	Probably damaging
3	AITL	RHO GTPASES	RHOA	chr3:49412973	p.Gly17Val	c.50G>T	1457	7	missense	Probably damaging
		EPIGENETIC	IDH2	chr15:90631838	p.Arg172Lys	c.515G>A	1084	5	missense	Probably damaging
4	AITL	RHO GTPASES	RHOA	chr3:49412973	p.Gly17Val	c.50G>T	1851	6	missense	Probably damaging
		EPIGENETIC	IDH2	chr15:90631839	p.Arg172Gly	c.514A>G	1999	5	missense	Probably damaging
5	PTCL-NOS	CALCINEURINE	PLCG1	chr20:39794105	p.Tyr509His	c.1525T>C	1999	9	missense	Probably damaging
		RHO GTPASES	RHOA	chr3:49412973	p.Gly17Val	c.50G>T	1994	9	missense	Probably damaging
		EPIGENETIC	IDH2	chr15:90631838	p.Arg172Lys	c.515G>A	2000	9	missense	Probably damaging
6	PTCL-NOS	RHO GTPASES	RHOA	chr3:49412973	p.Gly17Val	c.50G>T	1283	8	missense	Probably damaging
		EPIGENETIC	TET2	chr4:106180777	p.Arg1269Ter	c.3805A>T	1568	21	nonsense	Uncertain
		NF-ΚB	CARD11	chr7:2962903	p.Thr669Ala	c.2005A>G	213	6	missense	Neutral
		EPIGENETIC	IDH2	chr15:90631837	p.Arg172Ser	c.516G>T	298	10	missense	Probably damaging
		CALCINEURINE	PLCG1	chr20:39802861	p.Gly1248Ala	c.3743G>C	698	44	missense	Probably damaging
7	AITL	EPIGENETIC	TET2	chr4:106193940	p.Lys1468Ter	c.4402A>T	264	34	nonsense	Uncertain
8	PTCL-NOS	PI3K	PTEN	chr10:89720683	p.Phe278Leu	c.834C>G	99	28	missense	Probably damaging
9	PTCL-NOS	EPIGENETIC	TET2	chr4:106157290	p.Gln731Ter	c.2191C>T	491	24	nonsense	Probably damaging
10	PTCL-NOS	NF-ΚB	CARD11	chr7:2985521	p.Phe97Tyr	c.290T>A	2000	15	missense	Probably damaging
		PI3K	CSF2RB	chr22:37333891	p.Pro681Ser	c.2041C>T	154	5	missense	Probably benigne
11	PTCL-NOS	EPIGENETIC	DNMT3A	chr2:25464444	p.Val690Asp	c.2069T>A	1647	5	missense	Probably damaging
12	AITL	RHO GTPASES	RHOA	chr3:49412973	p.Gly17Val	c.50G>T	900	7	missense	Probably damaging
		EPIGENETIC	TET2	chr4:106182980	p.Leu1340Arg	c.4019T>G	1894	30	missense	Probably damaging
		EPIGENETIC	IDH2	chr15:90631837	p.Arg172Ser	c.516G>T	553	7	missense	Probably damaging
13	AITL	EPIGENETIC	TET2	chr4:106157730	p.Asp877Glu	c.2631T>G	957	19	missense	Probably benigne
14	AITL	RHO GTPASES	PAK7	chr20:9561424	p.Ala120Thr	c.358G>A	1999	9	missense	Probably benigne
		RHO GTPASES	RHOA	chr3:49412973	p.Gly17Val	c.50G>T	1109	5	missense	Probably damaging
15	AITL	RHO GTPASES	RHOA	chr3:49412973	p.Gly17Val	c.50G>T	1418	11	missense	Probably damaging
16	AITL	NF-ΚB	TNFRSF21	chr6:47277162	p.Ser29Phe	c.86C>T	243	5	missense	unknown
17	PTCL-NOS	NF-ΚB	FAS	chr10:90773098	splicesite_5		1419	7		Splice aceptor variant
18	AITL	EPIGENETIC	DNMT3A	chr2:25463248	p.Arg749Gly	c.2245C>G	1085	16	missense	Probably damaging
19	AITL	EPIGENETIC	TET2	chr4:106194028	p.Ser1497Ter	c.4490C>A	1997	19	nonsense	None
		EPIGENETIC	DNMT3A	chr2:25463300	p.Phe731Leu	c.2193C>G	876	30	missense	Probably damaging
		RHO GTPASES	RHOA	chr3:49412973	p.Gly17Val	c.50G>T	1193	18	missense	Probably damaging
		EPIGENETIC	IDH2	chr15:90631837	p.Arg172Ser	c.516G>T	625	5	missense	Probably damaging
20	AITL	EPIGENETIC	TET2	chr4:106156729	p.Arg544Ter	c.1630C>T	1742	23	nonsense	Neutral
		PI3K	PTEN	chr10:89720683	p.Phe278Leu	c.834C>G	226	30	missense	Probably damaging
21	PTCL-NOS	PI3K	LPL	chr8:19816849	p.Leu366Pro	c.1097T>C	1995	50	missense	Probably damaging
		CELL CYCLE	TP53	chr17:7577517	p.Ile255Ser	c.764T>G	1993	67	missense	Probably damaging
22	PTCL-NOS	EPIGENETIC	TET2	chr4:106196886	p.Leu1740Ter	c.5219T>G	1995	13	nonsense	Neutral
23	AITL	EPIGENETIC	TET2	chr4:106180864	p.Cys1298Ser	c.3892T>A	1999	22	missense	Probably damaging
		RHO GTPASES	CD36	chr7:80301307	p.Gly359Ala	c.1076G>C	892	32	missense	Probably damaging
		RHO GTPASES	RHOA	chr3:49412973	p.Gly17Val	c.50G>T	977	21	missense	Probably damaging
		EPIGENETIC	IDH2	chr15:90631837	p.Arg172Ser	c.516G>T	763	20	missense	Probably damaging
24	AITL	EPIGENETIC	TET2	chr4:106156343	p.Val415Glu	c.1244_1245delTTinsAA	1462	10	missense	Uncertain
		CALCINEURINE	PLCG1	chr20:39794433	p.Glu589Val	c.1766A>T	790	6	missense	Probably damaging
		JAK/STAT	STAT1	chr2:191844538	p.Glu563Lys	c.1687G>A	1999	6	missense	Probably damaging
25	AITL	NF-ΚB	NLRP2	chr19:55495098	splicesite_3		2000	50		Splice donor variant
26	AITL	EPIGENETIC	DNMT3A	chr2:25463287	p.Arg736Cys	c.2206C>T	1430	10	missense	Probably damaging
		RHO GTPASES	RHOA	chr3:49412973	p.Gly17Val	c.50G>T	1825	7	missense	Probably damaging
		EPIGENETIC	IDH2	chr15:90631839	p.Arg172Gly	c.514A>G	985	7	missense	Probably damaging
27	AITL	EPIGENETIC	TET2	chr4:106193995	p.Ser1486Ter	c.4457C>G	1992	33	nonsense	None
		RHO GTPASES	RHOA	chr3:49412973	p.Gly17Val	c.50G>T	1181	6	missense	Probably damaging
28	AITL	JAK/STAT	CCR4	chr3:32995907	p.Tyr331Ter	c.993C>G	1469	6	nonsense	None
29	AITL	EPIGENETIC	TET2	chr4:106193931	p.Arg1465Ter	c.4393C>T	1828	5	nonsense	Probably damaging
30	AITL	NF-ΚB	CARD11	chr7:2998160	UTR 5´		1783	51		UTR 5´
31	AITL	EPIGENETIC	DNMT3A	chr2:25463320	splicesite_5		755	53		Splice aceptor variant
		EPIGENETIC	TET2	chr4:106180893	p.Arg1307Ser	c.3921G>T	1996	38	missense	Probably damaging
		TCR	PDCD1	chr2:242793408	p.Tyr223Ter	c.669T>A	548	9	nonsense	Uncertain
		EPIGENETIC	TET2	chr4:106180926	p.Glu1318Asp	c.3954G>C	680	24	missense	Probably damaging
32	AITL	EPIGENETIC	TET2	chr4:106190828	p.Ser1369Ter	c.4106C>G	1629	19	nonsense	Probably damaging
		RHO GTPASES	RHOA	chr3:49412973	p.Gly17Val	c.50G>T	784	18	missense	Probably damaging
33	AITL	EPIGENETIC	TET2	chr4:106180791	p.Cys1273Trp	c.3819T>G	854	64	missense	Probably damaging
		RHO GTPASES	RHOA	chr3:49412973	p.Gly17Val	c.50G>T	872	34	missense	Probably damaging
		CELL CYCLE	RB1	chr13:48941688	p.Ala333Glu	c.998C>A	80	32	missense	Probably damaging
		MAPK	MAP3K5	chr6:137113178	p.Glu40Lys	c.118G>A	74	8	missense	Probably benigne
34	AITL	RHO GTPASES	RHOA	chr3:49412973	p.Gly17Val	c.50G>T	982	14	missense	Probably damaging
35	PTCL-NOS	EPIGENETIC	TET2	chr4:106197276	p.Ser1870Leu	c.5609C>T	1996	18	missense	Probably damaging
36	AITL	NF-ΚB	CARD11	chr:2946262	UTR 3´		152	5		UTR 3´
37	AITL	EPIGENETIC	TET2	chr4:106190765	splicesite_5		1998	8		Splice aceptor variant
		RHO GTPASES	RHOA	chr3:49412973	p.Gly17Val	c.50G>T	1996	6	missense	Probably damaging
38	AITL	RHO GTPASES	RHOA	chr3:49412973	p.Gly17Val	c.50G>T	705	17	missense	Probably damaging
39	AITL	EPIGENETIC	TET2	chr4:106180868	p.Lys1299Thr	c.3896A>C	1769	39	missense	Probably damaging
		EPIGENETIC	TET2	chr4:106190791	p.Glu1357Ter	c.4069G>T	772	46	nonsense	Uncertain
		PI3K	PTEN	chr10:89720683	p.Phe278Leu	c.834C>G	351	23	missense	Probably damaging
40	AITL	JAK/STAT	JAK1	chr1:65301158	p.Gly1097Val	c.3290G>T	260	16	missense	Probably damaging
		EPIGENETIC	TET2	chr4:106163989	splicesite_5		201	14		Splice aceptor variant
41	PTCL-NOS	RHO GTPASES	CD36	chr7:80285916	p.Val61Phe	c.181G>T	1709	6	missense	Probably damaging
42	AITL	CALCINEURINE	PLCG1	chr20:39803193	UTR 3´		1369	48		UTR 3´
43	PTCL-NOS	MAPK	RASA1	chr5:86658459	p.Ile475Thr	c.1424T>C	511	9	missense	Probably damaging
44	PTCL-NOS	TCR	PDCD1	chr2:242794124	p.Ala202Thr	c.604G>A	398	5	missense	Probably benigne
45	PTCL-NOS	RHO GTPASES	RHOA	chr3:49412973	p.Gly17Val	c.50G>T	996	17	missense	Probably damaging
	PTCL-NOS	EPIGENETIC	IDH2	chr15:90631838	p.Arg172Lys	c.515G>A	824	18	missense	Probably damaging
46	AITL	EPIGENETIC	TET2	chr4:106158419	p.Ser1107Ter	c.3320C>G	755	6	nonsense	Uncertain
48	AITL	RHO GTPASES	RHOA	chr3:49412973	p.Gly17Val	c.50G>T	889	16	missense	Probably damaging
		HEDGEHOG	GLI3	chr7:42065902	p.Leu380Val	c.1138C>G	562	52	missense	Probably damaging
		EPIGENETIC	IDH2	chr15:90631839	p.Arg172Gly	c.514A>G	476	10	missense	Probably damaging
49	AITL	RHO GTPASES	RHOA	chr3:49412973	p.Gly17Val	c.50G>T	1248	8	missense	Probably damaging
50	AITL	RHO GTPASES	RHOA	chr3:49412973	p.Gly17Val	c.50G>T	1028	21	missense	Probably damaging
51	AITL	EPIGENETIC	DNMT3A	chr2:25457161	p.Phe909Ser	c.2726T>C	1885	22	missense	Probably damaging
		RHO GTPASES	RHOA	chr3:49412973	p.Gly17Val	c.50G>T	994	22	missense	Probably damaging
52	AITL	EPIGENETIC	DNMT3A	chr2:25458607	p.Glu856Ter	c.2566G>T	567	19	nonsense	Probably damaging
		RHO GTPASES	RHOA	chr3:49412973	p.Gly17Val	c.50G>T	597	5	missense	Probably damaging
		EPIGENETIC	TET2	chr4:106197363	p.Leu1899Pro	c.5696T>C	1997	6	missense	Probably damaging
		PI3K	PTEN	chr10:89720683	p.Phe278Leu	c.834C>G	299	24	missense	Probably damaging
53	PTCL-NOS	JAK/STAT	JAK1	chr1:65311225	p.Lys696Glu	c.2086A>G	1921	9	missense	Probably damaging
		PI3K	PIK3C2B	chr1:204438203	p.Thr243Ser	c.728C>G	1994	37	missense	Probably benigne
		PI3K	PTEN	chr10:89690806	p.Cys71Ter	c.213T>A	447	6	nonsense	Probably damaging
		CELL CYCLE	TP53	chr17:7578455	p.Ala159Pro	c.475G>C	269	57	missense	Probably damaging
54	PTCL-NOS	EPIGENETIC	TET2	chr4:106162586	p.Arg1167Met	c.3500G>T	1483	28	missense	Probably damaging
		JAK/STAT	STAT3	chr17:40475330	p.Asp566Asn	c.1696G>A	1236	7	missense	Probably damaging
55	AITL	RHO GTPASES	RHOA	chr3:49412973	p.Gly17Val	c.50G>T	1246	8	missense	Probably damaging
		EPIGENETIC	IDH2	chr15:90631839	p.Arg172Gly	c.514A>G	780	8	missense	Probably damaging
